# Supplementary material for: A Systematic Review of Children’s Physical Activity Patterns: Concept, Operational Definitions, Instruments, Statistical Analyses, and Health Implications
Source: Int J Environ Res Public Health. 2020 Aug 12;17(16):5837. doi: 10.3390/ijerph17165837 (PMC7459930; doi:10.3390/ijerph17165837)
Supplement: Supplementary file 1 [file ijerph-17-05837-s001.zip]

Archive with 1 entries (1 files):
- ijerph-853898-supplementary.png
